# Supplementary material for: Single Dose of Attenuated Vaccinia Viruses Expressing H5 Hemagglutinin Affords Rapid and Long-Term Protection Against Lethal Infection with Highly Pathogenic Avian Influenza A H5N1 Virus in Mice and Monkeys
Source: Vaccines (Basel). 2025 Jan 15;13(1):74. doi: 10.3390/vaccines13010074 (PMC11769126; doi:10.3390/vaccines13010074)
Supplement: Supplementary file 1 [file vaccines-13-00074-s001.zip]

Archive with 1 entries (1 files):
- vaccines-3317434-supplementary.pdf
